# Supplementary material for: Placement of Plastic Stents after Direct Endoscopic Necrosectomy through a Novel Lumen-Apposing Metal Stent for Effective Treatment of Laterally Extended Walled-Off Necrosis: A Pilot Study
Source: J Clin Med. 2023 Jan 31;12(3):1125. doi: 10.3390/jcm12031125 (PMC9917419; doi:10.3390/jcm12031125)
Supplement: Supplementary file 1 [file jcm-12-01125-s001.zip]

Archive with 1 entries (1 files):
- jcm-2150306-supplementary/jcm-2150306-Video S1.mp4
